# Supplementary material for: Transcriptional silencing of 35S driven-transgene is differentially determined depending on promoter methylation heterogeneity at specific cytosines in both plus- and minus-sense strands
Source: BMC Plant Biol. 2019 Jan 14;19:24. doi: 10.1186/s12870-019-1628-y (PMC6332629; doi:10.1186/s12870-019-1628-y)
Supplement: Supplementary file 5 — Table S1. List of primers used in this study. (XLSX 10 kb) [file 12870_2019_1628_MOESM5_ESM.xlsx]

## Sheet: Sheet1
	Additional file 5: Table S1. List of primers used in this study
	Primer	Sequence (5'-3')	Description
	2b-5up	GTACAGAGTTCAGGGTTGAGCG	RT-PCR of viral cDNA
	R2-2814-R2	AGCAATACTGCCAACTCAGCTCC
	35S-346F-bisuT	ATTGAGAYTTTTYAAYAAAGGGTA	Bisulfite sequence of 35S plus-strand
	35S+1A-bisuA	CTCTCCAAATGAAATGAACTTC
	35S (-)-5-BS	TTATATAGAGGAAGGGTYTTGYGAAG	Bisulfite sequence of 35S minus-strand
	35S (-)-3-BS	CAATTRARACTTTTCAACAAAR
	mGFP-5-160	GCCAACACTTGTCACTACTTTC	Quanitative RT-PCR for GFP expression
	mGFP-3-160	CAGCACGTGTCTTGTAGTTCC
	Nb-L23-5-110	AAGGATGCCGTGAAGAAGATGT	Quanitative RT-PCR for internal control
	Nb-L23-3-110	GCATCGTAGTCAGGAGTCAACC
	35S-GGC-5	AGTGGATTGATGTGATATCTCC	Golden gate cloning of the 105 bp-length 35S promoter
	35S-GGC-3	AAAGGTCTCAACCTCCTCTCCAAATGAAATGAACTTC
	LUC-GGC-5	TTTGGTCTCAAGGTACACGGGGGACTCTAGA	Golden gate cloning of the LUC reporter gene
	3NOS-down	ACGTTGTAAAACGACGGCCAG
	35S-3-120 PM	AAAGGTCTCAACCTCCTCTCC	plus-strand methylated 35S promoter for Golden gate cloning
	35S-5-120 PM	AGTGGATTGATGTGATATCTC	minus-strand methylated 35S promoter for Golden gate cloning
	35S-CG-DNA (+)	AGTGGATTGATGTGATATCTCCACTGAC*GTAAGGGATGAC*GCACAATCCCACTATCCTTC*GCAAGACCCTTCCTCTATATAAGGAAGTTCATTTCATTTGGAGAGGAGGTTGAGACCTTT	35S plus-strand, the asterisks showes the methylated cytosine residues
	35S-CG-DNA (-)	AAAGGTCTCAACCTCCTCTCCAAATGAAATGAACTTCCTTATATAGAGGAAGGGTCTTGC*GAAGGATAGTGGGATTGTGC*GTCATCCCTTAC*GTCAGTGGAGATATCACATCAATCCACT	35S minus-strand, the asterisks showes the methylated cytosine residues
	35S-CHH-DNA (+)	AGTGGATTGATGTGATATCTCC*ACTGACGTAAGGGATGACGCACAATCCC*ACTATCCTTCGCAAGACCCTTCC*TCTATATAAGGAAGTTCATTTCATTTGGAGAGGAGGTTGAGACCTTT	35S plus-strand, the asterisks showes the methylated cytosine residues
